# Supplementary material for: Severity and Longitudinal Course of Depression, Anxiety and Post-Traumatic Stress in Paediatric and Young Adult Cancer Patients: A Systematic Review and Meta-Analysis
Source: J Clin Med. 2023 Feb 23;12(5):1784. doi: 10.3390/jcm12051784 (PMC10003651; doi:10.3390/jcm12051784)
Supplement: Supplementary file 1 [file jcm-12-01784-s001.zip]

Archive with 1 entries (1 files):
- jcm-2201677-supplementary.pdf
